# Supplementary material for: A Systematic Design Optimization Approach for Multiphysics MEMS Devices Based on Combined Computer Experiments and Gaussian Process Modelling
Source: Sensors (Basel). 2021 Oct 30;21(21):7242. doi: 10.3390/s21217242 (PMC8587333; doi:10.3390/s21217242)
Supplement: Supplementary file 1 [file sensors-21-07242-s001.zip]

Archive with 1 entries (1 files):
- sensors-1370782-supplementary.pdf
